# Supplementary material for: The miR-27a/FOXJ3 Axis Dysregulates Mitochondrial Homeostasis in Colorectal Cancer Cells
Source: Cancers (Basel). 2021 Oct 5;13(19):4994. doi: 10.3390/cancers13194994 (PMC8507763; doi:10.3390/cancers13194994)
Supplement: Supplementary file 1 [file cancers-13-04994-s001.zip]

Archive with 1 entries (1 files):
- cancers-1405776-supplementary.pdf
